# Supplementary material for: 4,4′-[p-Phenyl­enebis(­oxy)]dibutanoic acid
Source: Acta Crystallogr Sect E Struct Rep Online. 2011 Sep 17;67(Pt 10):o2654. doi: 10.1107/S1600536811036828 (PMC3201374; doi:10.1107/S1600536811036828)
Supplement: Supplementary file 2 [file e-67-o2654-Isup2.hkl]

# 
# h,k,l, Fc-squared, Fo-squared, sigma(Fo-squared) and status flag 
# 
data_I
_shelx_title ' 1 in P-1' 
_shelx_refln_list_code          4 
_shelx_F_calc_maximum       25.43 
_exptl_crystal_F_000       150.00 
_reflns_d_resolution_high  0.8398 
 
loop_ 
 _symmetry_equiv_pos_as_xyz 
 'x, y, z' 
 '-x, -y, -z' 
 
_cell_length_a     4.8389 
_cell_length_b     6.6300 
_cell_length_c    11.4062 
_cell_angle_alpha  83.067 
_cell_angle_beta   81.249 
_cell_angle_gamma  71.095 
 
_shelx_F_squared_multiplier     1.000 
 
loop_ 
 _refln_index_h 
 _refln_index_k 
 _refln_index_l 
 _refln_F_squared_calc 
 _refln_F_squared_meas 
 _refln_F_squared_sigma 
 _refln_observed_status 
   1   0   0        9.46        7.43      0.33 o 
   2   0   0        2.30        2.02      0.14 o 
   3   0   0       10.86        8.47      0.28 o 
   4   0   0        3.58        4.38      0.29 o 
   5   0   0        0.48        0.35      0.22 o 
  -5   1   0        8.72        9.18      0.78 o 
  -4   1   0       16.39       16.24      0.64 o 
  -3   1   0       53.90       51.76      1.23 o 
  -2   1   0       26.89       26.93      0.65 o 
  -1   1   0      131.20      131.21      7.82 o 
   0   1   0      160.45      157.95      6.33 o 
   3   1   0        6.56        4.63      0.32 o 
   4   1   0       10.00       10.17      0.35 o 
   5   1   0        0.16        0.06      0.14 o 
  -4   2   0        9.07       10.58      0.79 o 
  -3   2   0      195.62      194.90      5.42 o 
  -2   2   0      197.71      192.32      5.29 o 
  -1   2   0      160.96      178.73      6.63 o 
   1   2   0       92.08       94.35      3.53 o 
   2   2   0      165.69      164.87      6.14 o 
   3   2   0      117.46      119.01      4.51 o 
   4   2   0        0.02       -0.12      0.12 o 
   5   2   0        0.55        0.91      0.15 o 
  -4   3   0        0.59        0.36      0.17 o 
  -3   3   0       40.82       43.93      1.38 o 
  -2   3   0       54.48       51.70      2.06 o 
  -1   3   0        9.93        9.17      0.27 o 
   0   3   0        5.82        8.36      0.31 o 
   1   3   0      215.26      238.71      8.83 o 
   2   3   0      131.34      144.78      5.42 o 
   3   3   0        1.36        1.13      0.20 o 
   4   3   0       14.01       14.04      0.75 o 
   5   3   0        1.27        1.41      0.48 o 
  -3   4   0        5.01        5.25      0.34 o 
  -2   4   0      146.55      142.92      4.02 o 
  -1   4   0        0.07       -0.05      0.08 o 
   0   4   0       52.98       46.97      1.84 o 
   1   4   0       35.65       32.22      1.29 o 
   2   4   0        0.03        0.20      0.14 o 
   3   4   0       13.27       18.10      0.85 o 
   4   4   0        6.11        8.67      0.57 o 
   5   4   0        0.95        1.59      0.23 o 
  -3   5   0        3.46        4.92      0.49 o 
  -2   5   0        1.33        1.38      0.21 o 
  -1   5   0       14.44       15.54      0.58 o 
   0   5   0        5.92        8.64      0.48 o 
   2   5   0        9.43        7.33      0.43 o 
   3   5   0        0.11        0.05      0.19 o 
   4   5   0       12.37       13.26      0.73 o 
   5   5   0        0.00       -0.28      0.22 o 
  -2   6   0        8.17        9.03      0.46 o 
  -1   6   0        0.65        0.90      0.26 o 
   0   6   0      122.30      128.41      4.91 o 
   1   6   0        0.34       -0.05      0.15 o 
   2   6   0        3.28        3.74      0.35 o 
   3   6   0        9.90        7.27      0.49 o 
   4   6   0        3.82        4.76      0.46 o 
   0   7   0        1.43        1.40      0.26 o 
   1   7   0        8.42        9.20      0.56 o 
   2   7   0        1.77        2.11      0.29 o 
   3   7   0        0.02        0.04      0.16 o 
   4   7   0        1.90        2.46      0.35 o 
  -3  -7   1        3.16        4.08      0.40 o 
  -2  -7   1       20.77       20.73      1.00 o 
  -1  -7   1        4.14        2.98      0.33 o 
   0  -7   1        0.26        0.45      0.20 o 
  -4  -6   1       14.23       15.52      0.83 o 
  -3  -6   1       13.29       12.26      0.64 o 
  -2  -6   1        9.58        8.92      0.52 o 
  -1  -6   1        1.54        1.80      0.25 o 
   0  -6   1       42.08       40.72      1.70 o 
   1  -6   1        0.00        0.16      0.16 o 
   2  -6   1       13.22       13.52      0.59 o 
  -5  -5   1       14.06       17.30      0.71 o 
  -4  -5   1        3.24        3.63      0.39 o 
  -3  -5   1        9.37       10.55      0.59 o 
  -2  -5   1        5.67        9.56      0.51 o 
  -1  -5   1       64.12       68.91      2.68 o 
   0  -5   1        0.05        0.05      0.12 o 
   1  -5   1      271.17      263.61      7.26 o 
   2  -5   1        4.05        3.26      0.28 o 
   3  -5   1        0.02        0.08      0.15 o 
  -5  -4   1       22.95       28.29      0.98 o 
  -4  -4   1       19.78       21.59      1.02 o 
  -3  -4   1        8.00        8.24      0.50 o 
  -2  -4   1      177.58      190.52      7.11 o 
  -1  -4   1      175.09      180.23      6.71 o 
   1  -4   1        0.10        0.10      0.06 o 
   2  -4   1      102.77      105.85      3.03 o 
   3  -4   1        4.31        4.36      0.34 o 
  -5  -3   1        3.51        3.82      0.30 o 
  -4  -3   1       36.17       42.69      2.17 o 
  -3  -3   1       20.87       22.78      1.00 o 
  -2  -3   1      284.28      313.22     11.58 o 
   0  -3   1        0.58        0.06      0.03 o 
   1  -3   1       95.55       99.76      2.24 o 
   2  -3   1       88.88       83.44      4.10 o 
   3  -3   1        9.73       11.51      0.51 o 
   4  -3   1        2.48        2.54      0.28 o 
  -5  -2   1        1.37        1.07      0.20 o 
  -4  -2   1        3.65        3.33      0.24 o 
  -3  -2   1        4.92        5.03      0.25 o 
  -2  -2   1       54.90       64.48      2.46 o 
  -1  -2   1      189.92      193.43      7.14 o 
   0  -2   1        2.41        0.52      0.08 o 
   2  -2   1      180.57      199.29      5.49 o 
   3  -2   1       29.63       32.31      1.04 o 
   4  -2   1       17.20       18.47      1.51 o 
  -5  -1   1        1.18        2.84      0.44 o 
  -4  -1   1       34.46       30.92      0.81 o 
  -3  -1   1        9.46       11.96      0.43 o 
  -2  -1   1        0.70        0.81      0.15 o 
   0  -1   1        0.10        0.09      0.03 o 
   1  -1   1      238.07      231.40      6.28 o 
   2  -1   1        0.01        0.26      0.04 o 
   3  -1   1       20.92       24.62      0.63 o 
   4  -1   1        0.39        0.61      0.16 o 
   5  -1   1        0.79        0.55      0.19 o 
  -5   0   1        7.74        7.98      0.70 o 
  -4   0   1       36.73       39.89      1.25 o 
  -3   0   1       13.99       16.94      0.47 o 
  -2   0   1       68.49       72.45      1.66 o 
  -1   0   1      257.60      266.91      7.35 o 
   0   0   1        1.67        2.33      0.06 o 
   1   0   1      335.18      292.14     10.76 o 
   2   0   1        0.98        0.24      0.08 o 
   3   0   1      246.59      275.08      7.54 o 
   4   0   1       19.31       19.56      0.77 o 
   5   0   1        0.31        0.07      0.14 o 
  -5   1   1        0.11        0.49      0.29 o 
  -4   1   1        2.41        2.77      0.26 o 
  -3   1   1       39.51       44.01      1.06 o 
  -2   1   1       85.66       75.20      2.16 o 
  -1   1   1       22.32       20.04      0.46 o 
   2   1   1       21.50       13.23      0.60 o 
   3   1   1       34.70       36.83      1.11 o 
   4   1   1        9.21        9.08      0.41 o 
   5   1   1        4.52        3.86      0.42 o 
  -4   2   1       17.28       18.12      0.71 o 
  -3   2   1        1.78        1.65      0.19 o 
  -2   2   1      141.73      132.39      3.58 o 
  -1   2   1       36.84       38.50      0.91 o 
   0   2   1      147.52      148.83      3.33 o 
   2   2   1       33.75       32.04      0.91 o 
   3   2   1        0.16        0.17      0.13 o 
   4   2   1        0.31        0.36      0.17 o 
   5   2   1       14.70       19.33      0.59 o 
  -4   3   1        4.98        5.20      0.59 o 
  -3   3   1      125.38      133.76      3.80 o 
  -1   3   1       52.10       49.28      1.42 o 
   0   3   1      192.97      223.05      6.08 o 
   2   3   1        1.50        1.99      0.21 o 
   3   3   1       59.59       62.61      2.47 o 
   4   3   1        6.06        6.55      0.46 o 
   5   3   1        4.22        4.94      0.62 o 
  -3   4   1        7.01        8.09      0.43 o 
  -2   4   1       27.56       29.19      0.95 o 
  -1   4   1       22.10       24.90      0.80 o 
   0   4   1      103.55      113.54      3.15 o 
   1   4   1      316.70      317.53     11.73 o 
   2   4   1       57.98       63.23      2.46 o 
   3   4   1        1.46        1.02      0.23 o 
   4   4   1      133.68      152.22      5.81 o 
   5   4   1        4.54        4.47      0.45 o 
  -3   5   1       10.03        9.61      0.49 o 
  -2   5   1       39.48       39.84      1.28 o 
  -1   5   1        0.33        0.13      0.20 o 
   0   5   1       62.01       63.25      1.83 o 
   1   5   1        1.48        1.35      0.18 o 
   2   5   1        0.48        0.92      0.20 o 
   3   5   1       25.40       24.92      1.12 o 
   4   5   1        8.59        8.31      0.56 o 
   5   5   1        8.45        8.66      0.63 o 
  -2   6   1       12.46       11.49      0.53 o 
  -1   6   1       26.88       26.59      0.90 o 
   0   6   1        0.50        1.05      0.22 o 
   1   6   1       55.71       56.19      2.24 o 
   2   6   1       40.85       33.29      1.40 o 
   3   6   1       35.23       32.26      1.40 o 
   4   6   1       44.76       49.54      2.08 o 
   0   7   1        0.76        0.66      0.21 o 
   1   7   1        9.67        8.45      0.52 o 
   2   7   1        0.10        0.11      0.16 o 
   3   7   1        4.94        5.29      0.40 o 
   4   7   1       10.56        8.26      0.58 o 
  -3  -7   2        1.04        1.16      0.20 o 
  -2  -7   2        0.24        0.36      0.15 o 
  -1  -7   2        6.01        8.25      0.54 o 
   0  -7   2        0.97        1.34      0.26 o 
  -4  -6   2        0.07        0.08      0.15 o 
  -3  -6   2        2.85        4.07      0.29 o 
  -2  -6   2        0.48        0.47      0.14 o 
  -1  -6   2       73.28       77.84      2.24 o 
   0  -6   2        0.46        0.72      0.20 o 
   1  -6   2        2.41        2.90      0.35 o 
   2  -6   2        1.53        1.06      0.27 o 
  -5  -5   2        0.09        0.12      0.26 o 
  -4  -5   2        3.41        4.59      0.33 o 
  -3  -5   2       18.17       18.18      0.65 o 
  -2  -5   2        0.12       -0.05      0.13 o 
  -1  -5   2       46.48       47.15      1.39 o 
   0  -5   2      142.80      145.31      3.99 o 
   1  -5   2       37.02       38.78      1.64 o 
   2  -5   2        0.00       -0.10      0.12 o 
  -5  -4   2        0.16        0.97      0.32 o 
  -4  -4   2        4.73        5.07      0.34 o 
  -3  -4   2        0.15        0.09      0.12 o 
  -2  -4   2        8.15        8.52      0.44 o 
  -1  -4   2       39.26       35.95      1.06 o 
   0  -4   2        8.86        5.89      0.34 o 
   1  -4   2      121.16      118.29      4.51 o 
   2  -4   2       55.37       58.53      1.75 o 
   3  -4   2        0.38        0.15      0.14 o 
  -5  -3   2        1.47        0.88      0.29 o 
  -4  -3   2        6.18        9.42      0.42 o 
  -3  -3   2       35.70       39.19      1.18 o 
  -2  -3   2        9.03        5.24      0.37 o 
  -1  -3   2       28.32       34.81      1.01 o 
   0  -3   2       71.36       60.99      2.33 o 
   1  -3   2        7.28        7.91      0.24 o 
   2  -3   2      236.37      240.11      6.63 o 
   3  -3   2        7.21        5.97      0.45 o 
   4  -3   2        0.70        0.68      0.19 o 
  -5  -2   2        3.96        4.17      0.34 o 
  -4  -2   2       12.99       11.39      0.45 o 
  -3  -2   2        8.13        8.48      0.41 o 
  -2  -2   2      151.65      156.78      4.26 o 
  -1  -2   2      281.78      246.39     23.77 o 
   0  -2   2      136.00      145.93      5.49 o 
   1  -2   2      336.07      315.14     34.96 o 
   2  -2   2       86.10       86.04      2.44 o 
   3  -2   2        9.05        9.31      0.57 o 
   4  -2   2       17.75       19.46      0.75 o 
  -5  -1   2        7.82        9.24      0.73 o 
  -4  -1   2        0.14        0.12      0.09 o 
  -3  -1   2       14.59       12.68      0.44 o 
  -2  -1   2       69.11       78.62      3.33 o 
   0  -1   2       96.29      111.79      2.49 o 
   1  -1   2      183.86      182.67      5.11 o 
   2  -1   2      615.34      695.37     18.80 o 
   3  -1   2       26.97       26.90      0.68 o 
   4  -1   2       28.53       31.14      1.05 o 
   5  -1   2       30.39       31.14      1.41 o 
  -5   0   2        8.31        7.77      0.69 o 
  -4   0   2       25.94       23.40      0.64 o 
  -3   0   2        0.22        0.18      0.07 o 
  -2   0   2       36.10       42.70      1.20 o 
   0   0   2      132.26       82.48      3.24 o 
   1   0   2       48.86       44.70      1.04 o 
   2   0   2        2.27        2.91      0.16 o 
   3   0   2        0.05        0.04      0.09 o 
   4   0   2        2.60        2.23      0.23 o 
   5   0   2        6.89        6.35      0.54 o 
  -4   1   2        6.16        6.41      0.60 o 
  -3   1   2        5.57        4.47      0.19 o 
  -2   1   2       10.82        7.03      0.28 o 
  -1   1   2      181.41      200.96      7.43 o 
   1   1   2       30.52       22.27      0.65 o 
   2   1   2       17.80       16.53      0.52 o 
   3   1   2       28.90       34.14      1.04 o 
   4   1   2        7.24        7.33      0.37 o 
   5   1   2       41.82       43.50      1.39 o 
  -4   2   2       88.98       87.00      3.83 o 
  -3   2   2       14.18       11.48      0.75 o 
  -2   2   2       23.13       23.18      0.69 o 
  -1   2   2      199.77      193.36      5.44 o 
   0   2   2      101.99      107.63      2.42 o 
   1   2   2      188.32      183.97      5.16 o 
   2   2   2      456.19      454.11     16.75 o 
   3   2   2        3.05        2.55      0.27 o 
   4   2   2        0.16        0.15      0.11 o 
   5   2   2        0.19        0.05      0.14 o 
  -4   3   2        0.08        0.22      0.28 o 
  -3   3   2       96.60       98.93      2.86 o 
  -2   3   2        0.21        0.28      0.10 o 
  -1   3   2       31.08       33.55      0.81 o 
   0   3   2      127.58      150.30      3.39 o 
   1   3   2      177.66      179.83      6.68 o 
   2   3   2       13.35       19.38      0.85 o 
   3   3   2      150.74      152.16      5.75 o 
   4   3   2        0.55        0.22      0.15 o 
   5   3   2        2.02        2.58      0.35 o 
  -3   4   2       16.05       15.02      0.62 o 
  -2   4   2        0.67        0.26      0.13 o 
  -1   4   2        9.86       11.55      0.43 o 
   0   4   2       63.13       64.93      1.85 o 
   1   4   2        8.90        9.79      0.49 o 
   2   4   2       22.05       -0.06      0.04 o 
   3   4   2       61.09       55.31      2.23 o 
   4   4   2        0.56        0.77      0.22 o 
   5   4   2        5.06        5.25      0.45 o 
  -2   5   2        0.46        0.89      0.18 o 
  -1   5   2        0.73        0.72      0.37 o 
   0   5   2        4.77        6.50      0.30 o 
   1   5   2       24.38       22.28      0.96 o 
   2   5   2        1.52        0.63      0.15 o 
   3   5   2       57.28       57.38      2.32 o 
   4   5   2        5.39        4.83      0.46 o 
   5   5   2        5.27        4.83      0.48 o 
  -2   6   2        4.44        5.20      0.50 o 
  -1   6   2       49.19       50.82      1.56 o 
   0   6   2        5.69        4.47      0.36 o 
   1   6   2       10.01       10.44      0.56 o 
   2   6   2       21.59       17.01      0.81 o 
   3   6   2        6.20        7.35      0.52 o 
   4   6   2       16.75       19.61      0.99 o 
   0   7   2        8.67        9.06      0.57 o 
   1   7   2       14.71       17.17      0.86 o 
   2   7   2        4.40        3.89      0.37 o 
   3   7   2        6.62        5.39      0.41 o 
   4   7   2       11.25       13.41      0.78 o 
  -3  -7   3       10.99       14.50      0.60 o 
  -2  -7   3        3.21        2.87      0.26 o 
  -1  -7   3        1.22        0.83      0.22 o 
   0  -7   3       11.13       11.29      0.68 o 
  -4  -6   3        1.95        2.62      0.26 o 
  -3  -6   3        1.43        0.69      0.16 o 
  -2  -6   3        0.00        0.09      0.12 o 
  -1  -6   3        8.68        9.75      0.42 o 
   0  -6   3       54.61       52.20      2.15 o 
   1  -6   3       10.52        9.64      0.61 o 
  -4  -5   3        4.90        5.63      0.36 o 
  -3  -5   3        6.26        6.21      0.32 o 
  -2  -5   3       31.74       31.51      0.99 o 
  -1  -5   3        1.16        0.85      0.14 o 
   0  -5   3      398.40      411.69     11.08 o 
   1  -5   3       16.06       15.61      0.79 o 
   2  -5   3        0.26        0.31      0.18 o 
  -5  -4   3        8.37        9.49      0.72 o 
  -4  -4   3        0.25        0.27      0.16 o 
  -3  -4   3        1.96        1.73      0.24 o 
  -2  -4   3      111.72      120.97      3.35 o 
  -1  -4   3       11.40       12.90      0.45 o 
   0  -4   3       57.51       61.65      1.74 o 
   1  -4   3      315.31      222.14      8.32 o 
   2  -4   3        2.39        1.61      0.23 o 
   3  -4   3        4.01        4.57      0.35 o 
  -5  -3   3        6.45        8.07      0.62 o 
  -4  -3   3       13.69       17.44      0.63 o 
  -3  -3   3      122.04      131.57      3.63 o 
  -2  -3   3      198.81      166.34     16.73 o 
  -1  -3   3       53.69       56.18      1.58 o 
   0  -3   3        9.28        6.34      0.25 o 
   1  -3   3       11.88       13.76      0.61 o 
   2  -3   3        2.94        4.24      0.25 o 
   3  -3   3       16.20       16.74      0.65 o 
   4  -3   3        0.26        0.24      0.17 o 
  -5  -2   3        0.05        0.36      0.20 o 
  -4  -2   3        0.60        0.24      0.19 o 
  -3  -2   3        0.02        0.15      0.10 o 
  -2  -2   3      570.75      617.82     16.98 o 
  -1  -2   3       12.78       10.97      0.36 o 
   0  -2   3      504.19      512.10     47.32 o 
   1  -2   3      457.46      515.13     13.97 o 
   2  -2   3        0.07        0.11      0.09 o 
   3  -2   3       21.12       20.53      0.73 o 
   4  -2   3       16.45       13.17      0.58 o 
  -5  -1   3       13.29       11.21      0.83 o 
  -4  -1   3        0.89        1.24      0.23 o 
  -3  -1   3        4.08        2.63      0.64 o 
  -2  -1   3      235.00      265.33      7.13 o 
  -1  -1   3      160.87      155.58     10.55 o 
   0  -1   3      278.98      303.62      8.12 o 
   1  -1   3      488.66      508.55     13.76 o 
   2  -1   3      203.00      225.75      4.38 o 
   3  -1   3        5.54        5.42      0.31 o 
   4  -1   3       37.30       40.43      1.30 o 
   5  -1   3        3.15        2.66      0.30 o 
  -5   0   3        0.17        0.66      0.31 o 
  -4   0   3        8.18        8.40      0.40 o 
  -3   0   3       16.31       15.02      1.35 o 
  -2   0   3      148.81      150.66      4.07 o 
  -1   0   3       27.30       31.37      1.31 o 
   0   0   3       89.58       84.72      7.44 o 
   1   0   3        0.80        0.66      0.12 o 
   2   0   3      145.33      160.22      3.61 o 
   3   0   3       65.06       68.91      1.99 o 
   4   0   3        8.27        8.17      0.46 o 
   5   0   3        1.15        1.71      0.24 o 
  -4   1   3        6.34        6.26      0.59 o 
  -3   1   3        3.55        2.52      0.15 o 
  -2   1   3        0.74        0.61      0.07 o 
  -1   1   3      190.45      183.62      4.70 o 
   1   1   3       83.72       72.17      1.98 o 
   2   1   3       59.33       56.55      2.31 o 
   3   1   3       76.73       85.31      2.94 o 
   4   1   3        5.92        5.39      0.37 o 
   5   1   3        7.92        6.79      0.39 o 
  -4   2   3       10.65       11.12      0.81 o 
  -3   2   3        5.33        4.70      0.28 o 
  -2   2   3       18.98       17.55      0.47 o 
  -1   2   3      108.91      112.14      2.58 o 
   0   2   3        3.77        4.44      0.15 o 
   1   2   3        0.03        0.11      0.03 o 
   3   2   3        0.01       -0.01      0.08 o 
   4   2   3       12.22       12.58      0.49 o 
   5   2   3       20.71       22.63      1.14 o 
  -4   3   3       30.15       30.90      1.65 o 
  -3   3   3        8.87        6.91      0.61 o 
  -2   3   3       20.36       18.29      0.50 o 
  -1   3   3        0.59        1.58      0.11 o 
   0   3   3       38.55       40.23      0.95 o 
   1   3   3      124.78      119.56      3.28 o 
   2   3   3        1.34        1.27      0.18 o 
   3   3   3        1.83        2.20      0.26 o 
   4   3   3       12.43       10.52      0.61 o 
   5   3   3       17.18       17.40      0.93 o 
  -3   4   3       23.29       25.08      1.38 o 
  -2   4   3       18.64       19.04      0.67 o 
  -1   4   3       26.27       26.89      0.69 o 
   0   4   3       28.16       36.21      0.89 o 
   1   4   3       13.85       15.69      0.71 o 
   2   4   3       82.08       55.82      2.20 o 
   3   4   3      232.48      196.27      7.39 o 
   4   4   3       11.67       12.13      0.70 o 
   5   4   3        0.47        0.61      0.23 o 
  -2   5   3        0.00        0.10      0.21 o 
  -1   5   3       35.98       35.72      1.11 o 
   0   5   3        9.09        7.97      0.34 o 
   1   5   3        6.18        6.66      0.40 o 
   2   5   3       56.99       55.20      2.20 o 
   3   5   3       10.12       14.14      0.74 o 
   4   5   3       71.14       75.85      3.04 o 
   5   5   3        0.01        0.16      0.21 o 
  -1   6   3        1.21        1.60      0.21 o 
   0   6   3       81.30       86.21      3.02 o 
   1   6   3       27.68       30.97      1.32 o 
   2   6   3       15.58       14.24      0.72 o 
   3   6   3       65.16       64.95      2.61 o 
   4   6   3        2.70        3.89      0.43 o 
   0   7   3        0.37        0.52      0.21 o 
   1   7   3       12.64       12.66      0.68 o 
   2   7   3        5.14        6.67      0.46 o 
   3   7   3        9.65        7.62      0.52 o 
   4   7   3       20.30       21.55      1.08 o 
  -2  -7   4        6.66        7.96      0.81 o 
  -1  -7   4        9.75       11.02      0.65 o 
  -3  -6   4        0.01        0.07      0.13 o 
  -2  -6   4        3.16        3.07      0.28 o 
  -1  -6   4        0.18        0.25      0.12 o 
   0  -6   4        7.10        6.82      0.48 o 
   1  -6   4        0.11        0.41      0.20 o 
  -4  -5   4        1.63        1.83      0.38 o 
  -3  -5   4       11.48       13.14      0.51 o 
  -2  -5   4       24.20       24.58      0.80 o 
  -1  -5   4      161.56      154.80      4.26 o 
   0  -5   4       46.50       51.67      1.51 o 
   1  -5   4       14.56       15.28      0.80 o 
   2  -5   4        0.20        0.06      0.19 o 
  -4  -4   4        0.07        0.13      0.20 o 
  -3  -4   4        9.49       10.33      0.41 o 
  -2  -4   4        3.40        3.61      0.22 o 
  -1  -4   4       51.27       49.05      1.42 o 
   0  -4   4        5.35        4.69      0.24 o 
   1  -4   4       78.62       81.50      3.19 o 
   2  -4   4        3.77        1.55      0.27 o 
   3  -4   4        0.06        0.24      0.15 o 
  -5  -3   4        3.25        4.56      0.50 o 
  -4  -3   4        6.13        5.52      0.50 o 
  -3  -3   4       19.52       18.93      0.63 o 
  -1  -3   4       29.64       25.18      0.76 o 
   0  -3   4       28.20       29.48      0.88 o 
   1  -3   4      212.20      212.48      7.95 o 
   2  -3   4       37.46       38.82      1.20 o 
   3  -3   4        2.48        1.99      0.23 o 
   4  -3   4        0.01       -0.02      0.15 o 
  -5  -2   4        3.05        2.40      0.35 o 
  -4  -2   4        4.35        5.73      0.47 o 
  -3  -2   4       33.88       31.50      0.95 o 
  -2  -2   4        0.96        0.44      0.08 o 
  -1  -2   4        0.85        2.02      0.13 o 
   0  -2   4       91.10      110.51      3.02 o 
   1  -2   4       12.92       15.14      0.48 o 
   2  -2   4        0.38        0.05      0.09 o 
   3  -2   4       16.72       16.77      0.63 o 
   4  -2   4        2.75        1.76      0.24 o 
  -5  -1   4        2.39        3.04      0.49 o 
  -4  -1   4        4.25        3.25      0.35 o 
  -3  -1   4        0.70        1.20      0.12 o 
  -2  -1   4      477.36      469.94     17.50 o 
  -1  -1   4       16.99       18.49      0.71 o 
   0  -1   4      276.86      303.46     11.18 o 
   2  -1   4       28.19       29.23      0.89 o 
   3  -1   4       48.23       48.03      1.45 o 
   4  -1   4      129.84      129.69      3.71 o 
   5  -1   4        0.04        0.02      0.17 o 
  -4   0   4        0.19        0.03      0.11 o 
  -3   0   4       10.24       11.34      0.60 o 
  -2   0   4      154.14      160.27      6.34 o 
  -1   0   4      296.27      286.47     11.20 o 
   1   0   4        5.03        3.86      0.18 o 
   2   0   4        3.16        6.14      0.26 o 
   3   0   4        5.32        5.16      0.40 o 
   4   0   4        0.31        0.37      0.15 o 
   5   0   4       30.33       30.04      1.47 o 
  -4   1   4        2.41        1.97      0.37 o 
  -3   1   4        0.44        0.45      0.14 o 
  -2   1   4      138.16      143.93      3.26 o 
  -1   1   4      646.56      677.93     26.37 o 
   0   1   4        0.50        1.78      0.15 o 
   1   1   4      573.10      592.41     21.79 o 
   2   1   4      348.71      370.41      8.26 o 
   3   1   4       56.30       56.49      1.64 o 
   4   1   4       95.53       95.89      2.75 o 
   5   1   4        0.18        0.27      0.22 o 
  -4   2   4        4.16        4.55      0.54 o 
  -3   2   4        1.20        0.94      0.27 o 
  -2   2   4       16.32       15.61      0.87 o 
  -1   2   4      137.89      155.43      3.50 o 
   0   2   4        0.48        0.66      0.06 o 
   1   2   4       90.56       93.32      3.74 o 
   2   2   4      112.97      134.19      3.68 o 
   4   2   4        0.20       -0.14      0.16 o 
   5   2   4      123.47      124.87      4.91 o 
  -3   3   4        0.43        0.43      0.26 o 
  -2   3   4       24.02       19.93      0.54 o 
  -1   3   4       13.34       14.21      0.44 o 
   0   3   4      101.77      108.06      2.46 o 
   1   3   4        3.92        4.73      0.25 o 
   2   3   4      271.38      288.78      9.30 o 
   3   3   4        0.21        0.12      0.15 o 
   4   3   4       20.57       15.27      0.81 o 
   5   3   4        0.45        0.21      0.25 o 
  -3   4   4        0.87        0.34      0.30 o 
  -2   4   4        2.23        2.87      0.30 o 
  -1   4   4        1.80        2.69      0.32 o 
   0   4   4        0.08        0.17      0.07 o 
   1   4   4        5.16        9.42      0.37 o 
   2   4   4      150.52      138.49      5.24 o 
   3   4   4        4.49        3.12      0.32 o 
   4   4   4        5.80        6.54      0.49 o 
   5   4   4       11.66        9.97      0.64 o 
  -2   5   4        1.53        2.47      0.41 o 
  -1   5   4        3.11        2.25      0.21 o 
   0   5   4       51.72       53.96      1.58 o 
   1   5   4        0.14        0.23      0.14 o 
   2   5   4       54.61       48.54      1.95 o 
   3   5   4       62.70       59.24      2.40 o 
   4   5   4       25.37       23.37      1.12 o 
   5   5   4       10.38       11.15      0.71 o 
  -1   6   4        1.22        0.56      0.15 o 
   0   6   4        0.01        0.14      0.12 o 
   1   6   4        1.15        2.18      0.26 o 
   2   6   4        1.03        1.03      0.23 o 
   3   6   4       52.87       54.27      2.22 o 
   4   6   4        0.18        0.57      0.22 o 
   0   7   4        9.17        9.01      0.55 o 
   1   7   4        7.78        8.24      0.52 o 
   2   7   4       33.73       33.06      1.42 o 
   3   7   4        1.15        1.16      0.26 o 
   4   7   4        1.19        1.23      0.29 o 
  -3  -6   5        1.99        2.62      0.24 o 
  -2  -6   5        0.10        0.17      0.13 o 
  -1  -6   5       97.49       97.04      2.76 o 
   0  -6   5        0.00        0.11      0.16 o 
   1  -6   5        9.06        8.09      0.57 o 
  -4  -5   5        1.18        1.06      0.30 o 
  -3  -5   5       14.39       12.33      0.49 o 
  -2  -5   5        0.92        0.87      0.14 o 
  -1  -5   5      122.84      121.81      3.39 o 
   0  -5   5       84.70       81.92      2.32 o 
   1  -5   5        0.13        0.43      0.20 o 
   2  -5   5       17.76       15.72      0.87 o 
  -4  -4   5        8.77        9.55      0.68 o 
  -3  -4   5       19.16       18.60      0.63 o 
  -2  -4   5       12.66       14.37      0.51 o 
  -1  -4   5       40.81       39.70      2.39 o 
   0  -4   5      315.68      332.44      8.97 o 
   1  -4   5        0.02       -0.02      0.15 o 
   2  -4   5        0.49        0.40      0.19 o 
   3  -4   5        0.16        0.04      0.20 o 
  -4  -3   5       21.56       19.70      1.08 o 
  -3  -3   5        0.03        0.07      0.18 o 
  -2  -3   5       28.72       30.74      1.22 o 
  -1  -3   5        0.57        0.91      0.11 o 
   0  -3   5      208.79      222.98      6.03 o 
   1  -3   5        0.47        1.68      0.23 o 
   2  -3   5       27.91       30.63      1.36 o 
   3  -3   5        3.25        1.20      0.20 o 
   4  -3   5       11.11       13.26      1.00 o 
  -4  -2   5        7.36        7.61      0.56 o 
  -3  -2   5      241.96      245.16      9.75 o 
  -2  -2   5        0.78        0.51      0.11 o 
  -1  -2   5        9.37        7.96      0.39 o 
   0  -2   5       47.90       54.60      1.54 o 
   1  -2   5      107.69      120.26      3.30 o 
   2  -2   5        0.00       -0.02      0.06 o 
   3  -2   5       37.77       32.97      1.08 o 
   4  -2   5        2.89        2.69      0.28 o 
  -4  -1   5        1.27        1.07      0.23 o 
  -3  -1   5        0.21        0.34      0.17 o 
  -2  -1   5      139.30      151.82      4.11 o 
  -1  -1   5       65.26       74.26      2.77 o 
   0  -1   5      327.37      339.15      9.08 o 
   1  -1   5      125.34      142.84      3.88 o 
   3  -1   5      228.04      223.12      6.16 o 
   4  -1   5       15.38       14.09      1.35 o 
  -4   0   5        0.24        0.28      0.21 o 
  -3   0   5       18.40       18.01      0.87 o 
  -2   0   5        0.01       -0.04      0.08 o 
  -1   0   5        0.03        0.15      0.10 o 
   0   0   5        0.81        0.13      0.06 o 
   1   0   5       49.74       52.48      1.48 o 
   2   0   5       46.16       46.79      1.54 o 
   3   0   5       15.49       14.64      0.51 o 
   4   0   5       38.47       40.74      1.29 o 
   5   0   5        0.04        0.30      0.24 o 
  -4   1   5        1.30        1.42      0.35 o 
  -3   1   5        0.95        0.69      0.20 o 
  -2   1   5      114.00      111.13      3.22 o 
  -1   1   5      228.70      233.46      9.18 o 
   0   1   5        2.96        2.56      0.15 o 
   1   1   5      205.73      224.75      6.07 o 
   2   1   5       66.38       67.43      1.91 o 
   3   1   5       28.16       30.33      0.94 o 
   4   1   5       83.75       87.68      3.51 o 
   5   1   5        3.02        2.85      0.40 o 
  -4   2   5        0.09       -0.08      0.24 o 
  -3   2   5        0.38        0.45      0.27 o 
  -2   2   5        3.91        4.17      0.48 o 
  -1   2   5       20.58       15.57      0.41 o 
   0   2   5       16.06       18.79      0.57 o 
   1   2   5       58.42       67.00      1.51 o 
   2   2   5        0.84        0.95      0.12 o 
   3   2   5        3.61        8.04      0.36 o 
   4   2   5        9.72        9.71      0.63 o 
   5   2   5        1.08        0.76      0.27 o 
  -3   3   5        2.39        1.32      0.32 o 
  -2   3   5        0.10        0.04      0.11 o 
  -1   3   5        4.59        6.20      0.22 o 
   0   3   5       42.86       43.38      1.03 o 
   1   3   5      108.31      104.21      2.38 o 
   2   3   5       61.68       67.46      1.93 o 
   4   3   5       13.21       11.52      0.68 o 
   5   3   5       35.02       34.80      1.61 o 
  -3   4   5        9.45        9.84      0.78 o 
  -2   4   5       11.86       14.18      0.88 o 
  -1   4   5        3.96        2.48      0.16 o 
   0   4   5        0.20        0.47      0.19 o 
   1   4   5      192.27      171.42      7.93 o 
   2   4   5       31.46       13.00      0.73 o 
   3   4   5        8.13        7.89      0.50 o 
   4   4   5        2.46        2.35      0.31 o 
   5   4   5        0.13        0.15      0.18 o 
  -2   5   5        9.78        8.96      0.73 o 
  -1   5   5       25.95       27.22      0.88 o 
   0   5   5        0.26        0.49      0.10 o 
   1   5   5       25.10       26.05      0.69 o 
   2   5   5       93.65       97.96      3.77 o 
   3   5   5      149.56      151.52      5.78 o 
   4   5   5        1.49        1.97      0.31 o 
   5   5   5        1.65        1.50      0.31 o 
  -1   6   5       34.77       36.19      1.16 o 
   0   6   5        1.71        3.39      0.25 o 
   1   6   5        0.06        0.14      0.15 o 
   2   6   5       28.11       26.28      1.17 o 
   3   6   5        2.10        1.55      0.28 o 
   4   6   5        6.97        6.38      0.51 o 
   0   7   5       23.23       25.74      1.17 o 
   1   7   5        3.11        4.37      0.38 o 
   2   7   5        0.79        0.22      0.18 o 
   3   7   5        8.11        7.61      0.52 o 
  -3  -6   6        0.75        1.93      0.38 o 
  -2  -6   6        4.71        4.79      0.31 o 
  -1  -6   6       34.31       35.02      1.11 o 
   0  -6   6        6.91        6.37      0.49 o 
  -3  -5   6        1.96        1.97      0.36 o 
  -2  -5   6       30.90       27.84      0.90 o 
  -1  -5   6        4.57        4.52      0.27 o 
   0  -5   6       25.92       26.72      1.13 o 
   1  -5   6        1.13        2.19      0.31 o 
   2  -5   6        3.28        3.59      0.43 o 
  -4  -4   6        0.07       -0.10      0.22 o 
  -3  -4   6        0.82        1.29      0.29 o 
  -2  -4   6       28.72       26.60      1.11 o 
  -1  -4   6       81.13       75.66      2.15 o 
   0  -4   6        6.20        6.39      0.68 o 
   1  -4   6       24.77       18.93      0.92 o 
   2  -4   6       12.00       10.55      0.66 o 
   3  -4   6        7.10        8.34      0.62 o 
  -4  -3   6       15.74       12.19      0.79 o 
  -3  -3   6        4.22        3.40      0.39 o 
  -2  -3   6        4.29        5.01      0.35 o 
  -1  -3   6        0.05        0.03      0.07 o 
   0  -3   6        6.52        6.02      0.27 o 
   1  -3   6       13.15       13.66      0.54 o 
   2  -3   6        4.39        4.63      0.40 o 
   3  -3   6        0.46        0.78      0.24 o 
  -4  -2   6        2.33        1.73      0.30 o 
  -3  -2   6       14.73       14.00      0.80 o 
  -2  -2   6       14.11       16.17      0.66 o 
  -1  -2   6        4.04        4.88      0.22 o 
   0  -2   6       48.89       54.36      1.54 o 
   1  -2   6        2.82        2.60      0.18 o 
   2  -2   6        5.05        6.76      0.33 o 
   3  -2   6       38.63       31.45      1.46 o 
   4  -2   6        5.02        6.37      0.46 o 
  -4  -1   6        0.15        0.28      0.18 o 
  -3  -1   6       57.56       52.60      2.26 o 
  -2  -1   6        0.28        0.44      0.15 o 
  -1  -1   6       73.81       71.41      2.67 o 
   0  -1   6      104.21      118.28      3.23 o 
   1  -1   6        5.79        4.98      0.41 o 
   2  -1   6       35.98       34.87      1.05 o 
   3  -1   6      102.87       98.53      2.83 o 
   4  -1   6        2.37        1.84      0.27 o 
  -4   0   6        3.60        3.34      0.28 o 
  -3   0   6        1.46        1.76      0.24 o 
  -2   0   6       39.52       38.46      1.66 o 
  -1   0   6       37.22       36.60      1.57 o 
   0   0   6      174.36      187.25      5.06 o 
   1   0   6        0.04        0.04      0.07 o 
   2   0   6       19.64       15.93      0.54 o 
   3   0   6       31.69       32.11      0.82 o 
   4   0   6      110.93      115.64      4.58 o 
   5   0   6        1.08        1.49      0.33 o 
  -4   1   6        0.18       -0.15      0.25 o 
  -3   1   6       18.88       17.83      0.68 o 
  -2   1   6       25.90       25.74      1.17 o 
  -1   1   6        9.32        8.70      0.50 o 
   0   1   6      294.37      310.67      8.34 o 
   1   1   6      102.97      103.29      2.84 o 
   2   1   6       68.46       70.08      1.99 o 
   3   1   6       67.78       68.73      1.99 o 
   4   1   6       56.57       53.52      2.28 o 
   5   1   6        0.11       -0.27      0.19 o 
  -3   2   6        3.40        3.89      0.48 o 
  -2   2   6       41.06       43.13      1.35 o 
  -1   2   6        9.78        8.36      0.26 o 
   0   2   6       19.76       17.48      0.46 o 
   1   2   6      435.84      460.89     12.45 o 
   2   2   6      177.76      184.75      5.05 o 
   3   2   6        0.44        0.05      0.11 o 
   4   2   6      164.45      155.66      6.00 o 
   5   2   6        2.13        1.46      0.30 o 
  -3   3   6        7.49        6.96      0.63 o 
  -2   3   6        0.25        0.33      0.12 o 
  -1   3   6       20.66       22.90      0.59 o 
   0   3   6        6.39        4.71      0.19 o 
   1   3   6        8.70       10.68      0.32 o 
   2   3   6        7.93        8.38      0.47 o 
   3   3   6       15.24       11.20      0.46 o 
   4   3   6       45.27       40.74      1.78 o 
   5   3   6       31.73       31.59      1.51 o 
  -2   4   6       13.93       11.13      0.77 o 
  -1   4   6        6.47        6.61      0.25 o 
   0   4   6        2.99        3.49      0.18 o 
   1   4   6      121.31      117.89      8.36 o 
   2   4   6        5.52        6.01      0.31 o 
   3   4   6        0.45        0.50      0.19 o 
   4   4   6       38.29       32.06      1.44 o 
   5   4   6        4.40        4.82      0.32 o 
  -2   5   6        1.17        1.05      0.35 o 
  -1   5   6        5.47        5.75      0.55 o 
   0   5   6        0.01       -0.05      0.08 o 
   1   5   6       13.00       12.38      0.48 o 
   2   5   6      125.27      130.98      3.66 o 
   3   5   6       24.96       25.18      1.17 o 
   4   5   6       18.73       18.25      0.94 o 
   5   5   6        3.68        3.20      0.40 o 
  -1   6   6        3.57        4.43      0.52 o 
   0   6   6        1.82        1.17      0.20 o 
   1   6   6        2.69        3.35      0.31 o 
   2   6   6       20.98       22.36      1.04 o 
   3   6   6        2.31        2.11      0.32 o 
   4   6   6        3.98        2.95      0.38 o 
   1   7   6       19.02       24.68      1.12 o 
   2   7   6        4.02        3.60      0.35 o 
   3   7   6        0.00        0.08      0.21 o 
  -2  -6   7       32.54       32.07      1.05 o 
  -1  -6   7        4.96        4.65      0.34 o 
   0  -6   7       14.27       14.34      0.81 o 
  -3  -5   7        0.09        0.17      0.23 o 
  -2  -5   7        5.23        5.78      0.39 o 
  -1  -5   7       73.69       76.52      2.20 o 
   0  -5   7        3.06        2.72      0.34 o 
   1  -5   7        1.31        1.03      0.27 o 
  -4  -4   7        0.36        0.26      0.25 o 
  -3  -4   7        5.41        4.12      0.45 o 
  -2  -4   7        9.98        9.28      0.38 o 
  -1  -4   7       69.22       71.50      2.05 o 
   0  -4   7        0.18        0.34      0.12 o 
   1  -4   7        5.79        4.36      0.42 o 
   2  -4   7       11.27       10.42      0.68 o 
  -4  -3   7       15.50       14.86      0.90 o 
  -3  -3   7        0.12        0.12      0.19 o 
  -2  -3   7        1.47        1.96      0.29 o 
  -1  -3   7      108.63      108.58      3.01 o 
   0  -3   7        0.39        0.37      0.11 o 
   1  -3   7        7.91        8.46      0.36 o 
   2  -3   7       43.01       30.68      1.41 o 
   3  -3   7        2.41        3.26      0.43 o 
  -4  -2   7       36.49       33.64      1.61 o 
  -3  -2   7        6.02        5.03      0.43 o 
  -2  -2   7        0.82        1.33      0.24 o 
  -1  -2   7        0.04        0.04      0.08 o 
   0  -2   7      153.30      165.24      4.51 o 
   1  -2   7       33.83       35.65      1.08 o 
   2  -2   7        6.51        6.66      0.31 o 
   3  -2   7       22.10       20.23      1.05 o 
   4  -2   7        5.62        5.52      0.58 o 
  -4  -1   7        8.66        8.07      0.57 o 
  -3  -1   7       30.23       29.61      1.39 o 
  -2  -1   7       11.98       12.36      0.69 o 
   0  -1   7        0.80        0.53      0.13 o 
   1  -1   7       83.11       92.75      2.59 o 
   2  -1   7      304.64      296.38      8.03 o 
   3  -1   7       11.27       11.75      0.72 o 
   4  -1   7        0.76        0.84      0.28 o 
  -4   0   7        0.55        0.45      0.17 o 
  -3   0   7        9.70        9.73      0.60 o 
  -2   0   7        0.62        0.38      0.15 o 
  -1   0   7        0.45        0.67      0.18 o 
   0   0   7       33.28       33.57      0.98 o 
   1   0   7        1.27        1.71      0.18 o 
   2   0   7        1.35        2.44      0.45 o 
   3   0   7      409.25      419.23     11.34 o 
   4   0   7        0.17       -0.09      0.20 o 
  -4   1   7        0.22       -0.01      0.28 o 
  -3   1   7       11.46       11.28      0.52 o 
  -2   1   7       47.32       44.14      1.91 o 
  -1   1   7        2.06        2.70      0.29 o 
   0   1   7      104.69      121.51      3.31 o 
   1   1   7        1.52        1.83      0.16 o 
   2   1   7       29.71       34.30      1.05 o 
   3   1   7      106.96      113.20      3.19 o 
   4   1   7        2.82        3.80      0.45 o 
   5   1   7        0.00       -0.16      0.21 o 
  -3   2   7        0.17        0.11      0.26 o 
  -2   2   7        4.73        4.42      0.29 o 
  -1   2   7       24.38       22.52      0.77 o 
   0   2   7        1.70        1.88      0.31 o 
   1   2   7       18.77       18.42      0.58 o 
   2   2   7       49.94       53.44      1.57 o 
   3   2   7        4.36        3.99      0.29 o 
   4   2   7       17.43       19.96      1.03 o 
   5   2   7        2.17        1.35      0.33 o 
  -3   3   7        1.35        1.53      0.38 o 
  -2   3   7        1.59        0.92      0.18 o 
  -1   3   7        4.63        6.82      0.41 o 
   0   3   7       84.39       81.69      1.89 o 
   1   3   7       29.91       33.65      0.83 o 
   2   3   7       34.07       32.52      2.88 o 
   3   3   7        0.41       -0.14      0.15 o 
   4   3   7        8.90        8.47      0.59 o 
   5   3   7       16.35       17.94      1.01 o 
  -2   4   7        1.46        0.60      0.27 o 
  -1   4   7        0.34        0.31      0.14 o 
   0   4   7       68.10       68.33      1.61 o 
   1   4   7       34.10       27.42      0.87 o 
   2   4   7        1.14        1.01      0.16 o 
   3   4   7        4.73        5.14      0.32 o 
   4   4   7        0.11        0.31      0.18 o 
   5   4   7        2.62        2.08      0.37 o 
  -1   5   7        4.17        3.57      0.44 o 
   0   5   7        1.07        1.14      0.13 o 
   1   5   7       78.34       73.82      2.30 o 
   2   5   7       50.17       55.19      1.66 o 
   3   5   7        0.98        1.36      0.27 o 
   4   5   7        0.03        0.04      0.18 o 
   0   6   7        0.95        0.48      0.14 o 
   1   6   7        0.94        0.79      0.16 o 
   2   6   7        9.75        9.47      0.58 o 
   3   6   7       33.21       33.58      1.50 o 
   4   6   7        3.17        2.88      0.39 o 
   1   7   7        1.10        1.61      0.26 o 
   2   7   7        0.08        0.44      0.18 o 
   3   7   7        0.54        0.42      0.24 o 
  -2  -5   8        2.68        2.25      0.36 o 
  -1  -5   8        8.73        8.79      0.40 o 
   0  -5   8        0.96        0.57      0.22 o 
   1  -5   8        0.46        0.24      0.21 o 
  -3  -4   8        4.92        3.67      0.44 o 
  -2  -4   8       36.39       33.98      1.60 o 
  -1  -4   8        7.39        7.86      0.36 o 
   0  -4   8       19.87       17.85      0.63 o 
   1  -4   8       43.30       39.52      1.72 o 
   2  -4   8       10.30        8.77      0.62 o 
  -3  -3   8        0.66        0.41      0.21 o 
  -2  -3   8        3.43        4.56      0.43 o 
  -1  -3   8       12.52       13.27      0.49 o 
   0  -3   8        9.85       10.10      0.41 o 
   1  -3   8        7.20        7.08      0.34 o 
   2  -3   8       26.30       26.35      1.28 o 
   3  -3   8       13.90       16.58      0.96 o 
  -4  -2   8        4.18        3.48      0.43 o 
  -3  -2   8        8.67        7.16      0.54 o 
  -2  -2   8        1.40        1.40      0.25 o 
  -1  -2   8        1.48        1.42      0.14 o 
   0  -2   8        1.73        1.08      0.14 o 
   1  -2   8       17.85       19.11      0.65 o 
   2  -2   8       39.24       34.71      1.56 o 
   3  -2   8        2.84        1.49      0.32 o 
  -4  -1   8        2.67        1.67      0.30 o 
  -3  -1   8        2.87        2.29      0.32 o 
  -2  -1   8        3.87        2.71      0.32 o 
  -1  -1   8       11.77        7.67      0.49 o 
   0  -1   8        1.69        1.80      0.29 o 
   1  -1   8        0.14        0.13      0.15 o 
   2  -1   8        0.90        1.85      0.19 o 
   3  -1   8       20.25       21.89      1.12 o 
   4  -1   8        5.03        7.24      0.61 o 
  -3   0   8        3.66        3.96      0.41 o 
  -2   0   8        5.32        5.80      0.45 o 
  -1   0   8      117.30      120.47      4.88 o 
   0   0   8        0.00       -0.03      0.08 o 
   1   0   8       17.30       17.47      0.59 o 
   2   0   8       47.00       50.69      1.50 o 
   3   0   8       94.55      100.45      2.86 o 
   4   0   8        1.92        1.42      0.32 o 
  -3   1   8        0.46        0.74      0.19 o 
  -2   1   8        1.76        1.28      0.25 o 
  -1   1   8       21.23       22.55      1.09 o 
   1   1   8       28.61       31.78      0.97 o 
   2   1   8       11.10       11.67      0.49 o 
   3   1   8      156.37      155.38      4.33 o 
   4   1   8        8.30       10.85      0.71 o 
  -3   2   8        2.01        1.96      0.41 o 
  -2   2   8        1.91        1.48      0.20 o 
  -1   2   8       52.09       46.01      1.45 o 
   0   2   8      136.29      144.48      5.81 o 
   2   2   8        0.29        0.91      0.52 o 
   3   2   8       33.77       33.00      1.07 o 
   4   2   8       18.45       17.26      1.59 o 
   5   2   8        0.87        1.03      0.30 o 
  -2   3   8        2.00        2.12      0.24 o 
  -1   3   8        6.38        5.74      0.35 o 
   0   3   8       64.05       63.46      1.50 o 
   1   3   8       37.04       38.28      1.15 o 
   2   3   8        0.00       -0.05      0.09 o 
   3   3   8       55.50       50.59      2.07 o 
   4   3   8       21.38       18.82      0.99 o 
   5   3   8        0.05       -0.07      0.20 o 
  -2   4   8        3.24        2.59      0.42 o 
  -1   4   8        1.19        0.85      0.17 o 
   0   4   8       54.21       59.30      1.82 o 
   1   4   8        4.07        5.57      0.29 o 
   2   4   8        0.02        0.11      0.17 o 
   3   4   8       32.44       29.06      0.98 o 
   4   4   8       45.09       40.17      1.69 o 
  -1   5   8        0.04        0.29      0.26 o 
   0   5   8        0.11        0.29      0.22 o 
   1   5   8       65.82       74.19      3.45 o 
   2   5   8        6.50        7.93      0.40 o 
   3   5   8       14.77       13.97      0.58 o 
   4   5   8        2.98        1.91      0.32 o 
   0   6   8        5.27        8.16      0.65 o 
   1   6   8        0.19        0.27      0.13 o 
   2   6   8        3.95        4.35      0.33 o 
   3   6   8        6.02        5.38      0.48 o 
  -1  -5   9        1.25        1.14      0.26 o 
   0  -5   9        6.63        7.75      0.55 o 
  -2  -4   9        2.36        2.82      0.38 o 
  -1  -4   9        0.00       -0.09      0.16 o 
   0  -4   9        1.02        1.13      0.18 o 
   1  -4   9        0.11        0.06      0.20 o 
   2  -4   9        5.63        6.32      0.56 o 
  -3  -3   9        0.85        0.60      0.27 o 
  -2  -3   9       23.57       20.80      1.10 o 
  -1  -3   9        0.04        0.19      0.16 o 
   0  -3   9        0.55        0.81      0.15 o 
   1  -3   9       53.59       49.41      1.54 o 
   2  -3   9        0.15        0.01      0.21 o 
  -3  -2   9        0.06       -0.22      0.15 o 
  -2  -2   9        0.06        0.10      0.15 o 
  -1  -2   9       31.65       30.44      1.42 o 
   0  -2   9       20.24       21.43      1.32 o 
   1  -2   9       19.26       18.95      1.15 o 
   2  -2   9       52.71       46.24      2.00 o 
   3  -2   9        6.81        5.51      0.56 o 
  -3  -1   9        2.96        2.94      0.38 o 
  -2  -1   9        8.74        8.70      0.58 o 
  -1  -1   9        3.80        3.97      0.36 o 
   0  -1   9       21.45       21.83      0.71 o 
   1  -1   9       74.95       76.07      2.17 o 
   2  -1   9        9.53        9.93      0.43 o 
   3  -1   9        2.42        2.36      0.37 o 
   4  -1   9        3.64        5.33      0.61 o 
  -3   0   9        1.16        0.86      0.25 o 
  -2   0   9        2.25        1.84      0.30 o 
  -1   0   9        2.72        4.20      0.39 o 
   0   0   9        3.56        2.83      0.38 o 
   1   0   9       14.41       13.93      0.63 o 
   2   0   9      554.74      543.21     14.60 o 
   3   0   9        5.12        5.40      0.33 o 
   4   0   9        0.72        0.90      0.30 o 
  -3   1   9        8.77        7.89      0.45 o 
  -2   1   9        1.03        0.86      0.24 o 
  -1   1   9       14.29       15.74      0.84 o 
   0   1   9        0.08       -0.07      0.12 o 
   1   1   9        8.59       11.08      0.50 o 
   2   1   9        3.86        4.07      0.27 o 
   3   1   9       70.97       73.05      2.15 o 
   4   1   9        2.33        3.48      0.46 o 
  -3   2   9        0.03       -0.29      0.26 o 
  -2   2   9        6.25        4.05      0.71 o 
  -1   2   9       30.70       33.60      1.12 o 
   0   2   9       14.61       14.87      0.81 o 
   1   2   9       10.54       10.07      0.40 o 
   2   2   9       17.23       16.76      0.61 o 
   3   2   9        6.12        5.93      0.36 o 
   4   2   9        9.35        8.65      0.45 o 
  -2   3   9        1.79        1.62      0.23 o 
  -1   3   9       13.51       17.41      0.93 o 
   0   3   9        0.72        1.14      0.18 o 
   1   3   9       11.87       13.99      0.52 o 
   2   3   9        6.23        4.12      0.28 o 
   3   3   9        3.21        2.52      0.38 o 
   4   3   9       15.57       16.19      0.67 o 
  -1   4   9       10.94        9.31      0.59 o 
   0   4   9       43.97       42.35      1.94 o 
   1   4   9        3.32        4.74      0.29 o 
   2   4   9        4.06        4.82      0.31 o 
   3   4   9        1.72        2.98      0.27 o 
   4   4   9        0.52        0.40      0.24 o 
   0   5   9       12.60       11.24      0.76 o 
   1   5   9        1.84        3.32      0.25 o 
   2   5   9        0.67        0.89      0.18 o 
   3   5   9        0.56        0.68      0.30 o 
   4   5   9        0.74        0.69      0.23 o 
   1   6   9        2.14        1.11      0.33 o 
   2   6   9       27.25       29.31      1.00 o 
   3   6   9        5.89        5.23      0.49 o 
  -2  -4  10        9.53        9.52      0.66 o 
  -1  -4  10        0.79        0.50      0.21 o 
   0  -4  10       14.93       15.83      0.61 o 
   1  -4  10        8.83        8.13      0.61 o 
  -2  -3  10        4.48        3.38      0.41 o 
  -1  -3  10       25.33       24.96      1.24 o 
   0  -3  10       24.43       24.26      0.90 o 
   1  -3  10       48.89       49.37      1.51 o 
   2  -3  10        0.15        0.31      0.25 o 
  -3  -2  10        1.21        1.07      0.28 o 
  -2  -2  10        0.55        0.47      0.21 o 
  -1  -2  10        1.54        1.70      0.29 o 
   0  -2  10        0.84        0.62      0.21 o 
   1  -2  10        0.26        0.17      0.21 o 
   2  -2  10        0.21        0.54      0.26 o 
   3  -2  10       34.04       38.67      1.82 o 
  -3  -1  10        0.04       -0.03      0.20 o 
  -2  -1  10       10.06       10.62      0.69 o 
  -1  -1  10        2.48        2.64      0.36 o 
   0  -1  10        3.81        3.38      0.37 o 
   1  -1  10       51.87       51.35      1.53 o 
   2  -1  10       13.45       15.05      0.59 o 
   3  -1  10        5.90        4.76      0.52 o 
  -3   0  10        2.24        1.88      0.34 o 
  -2   0  10       22.21       20.43      1.08 o 
  -1   0  10        1.90        1.27      0.26 o 
   0   0  10        7.87        9.04      0.58 o 
   1   0  10       13.96       14.58      0.55 o 
   2   0  10        2.61        2.96      0.38 o 
   3   0  10        1.26        1.29      0.20 o 
   4   0  10        0.26        0.42      0.30 o 
  -2   1  10        0.41        0.57      0.23 o 
  -1   1  10       34.22       30.10      1.44 o 
   0   1  10        2.90        3.83      0.40 o 
   1   1  10        0.22        0.72      0.14 o 
   2   1  10       73.87       77.07      2.24 o 
   3   1  10       28.97       29.91      1.01 o 
   4   1  10        0.00       -0.06      0.24 o 
  -2   2  10       20.20       18.04      0.74 o 
  -1   2  10        4.89        5.25      0.93 o 
   0   2  10        2.66        2.50      0.33 o 
   1   2  10        0.59        0.70      0.14 o 
   2   2  10        1.72        1.36      0.19 o 
   3   2  10       23.10       21.46      0.79 o 
   4   2  10        0.05        0.06      0.15 o 
  -2   3  10        2.08        1.43      0.24 o 
  -1   3  10       71.89       71.63      2.21 o 
   0   3  10       15.97       15.63      0.89 o 
   1   3  10        1.25        0.54      0.22 o 
   2   3  10       10.40       11.25      0.65 o 
   3   3  10        0.13        0.11      0.15 o 
   4   3  10        1.18        0.84      0.20 o 
  -1   4  10        6.03        5.83      0.53 o 
   0   4  10       22.18       24.20      1.25 o 
   1   4  10        0.46        0.34      0.21 o 
   2   4  10       14.11       15.04      0.59 o 
   3   4  10       33.00       31.20      1.06 o 
   4   4  10        0.19        0.24      0.12 o 
   0   5  10        6.86        8.51      0.66 o 
   1   5  10        1.30        2.55      0.42 o 
   2   5  10        6.82        6.82      0.71 o 
   3   5  10        0.64        0.21      0.32 o 
   2   6  10        1.73        1.36      0.22 o 
  -1  -3  11        0.06        0.30      0.23 o 
   0  -3  11        6.50        6.97      0.56 o 
   1  -3  11        0.03        0.16      0.24 o 
  -2  -2  11        4.82        4.48      0.49 o 
  -1  -2  11        0.83        0.53      0.22 o 
   0  -2  11       42.25       47.78      2.15 o 
   1  -2  11       26.56       26.72      0.91 o 
   2  -2  11        1.44        1.32      0.34 o 
  -2  -1  11        0.01        0.10      0.20 o 
  -1  -1  11        2.58        2.10      0.34 o 
   0  -1  11        4.27        5.88      0.48 o 
   1  -1  11       76.91       82.83      2.39 o 
   2  -1  11        1.58        1.81      0.39 o 
   3  -1  11        6.78        8.24      0.67 o 
  -2   0  11       11.67       11.80      0.78 o 
  -1   0  11        1.04        0.40      0.22 o 
   0   0  11        9.71        9.24      0.61 o 
   1   0  11      153.76      167.64      4.64 o 
   2   0  11       21.61       24.90      0.86 o 
   3   0  11        1.36        1.30      0.32 o 
  -2   1  11        1.38        0.95      0.27 o 
  -1   1  11        0.26        0.66      0.23 o 
   0   1  11        0.40        0.57      0.21 o 
   1   1  11       15.13       15.27      0.87 o 
   2   1  11       79.52       78.48      2.29 o 
   3   1  11        7.59        8.34      0.44 o 
  -2   2  11       13.88       16.42      1.20 o 
  -1   2  11        0.42        0.31      0.20 o 
   0   2  11        0.18        0.18      0.18 o 
   1   2  11        7.73        6.81      0.54 o 
   2   2  11        5.43        5.76      0.34 o 
   3   2  11        4.57        5.35      0.60 o 
   4   2  11        5.49        6.08      0.98 o 
  -1   3  11       10.05       10.73      0.75 o 
   0   3  11        4.09        3.28      0.43 o 
   1   3  11        6.18        3.71      0.45 o 
   2   3  11        6.97        4.22      0.39 o 
   3   3  11       10.02        9.75      0.48 o 
   0   4  11        0.69        0.79      0.27 o 
   1   4  11        1.46        1.66      0.34 o 
   2   4  11        1.04        2.49      0.25 o 
   3   4  11        0.45       -0.05      0.13 o 
   1   5  11        2.17        2.95      0.46 o 
   2   5  11        0.17        0.46      0.27 o 
  -1  -2  12        1.86        1.45      0.33 o 
   0  -2  12       24.92       26.24      1.34 o 
   1  -2  12        0.58        0.56      0.23 o 
  -1  -1  12        3.58        3.25      0.44 o 
   0  -1  12       21.15       19.08      1.06 o 
   1  -1  12        0.13        0.10      0.18 o 
   2  -1  12        4.21        4.40      0.35 o 
  -1   0  12        0.60        0.98      0.27 o 
   0   0  12        0.86        1.07      0.27 o 
   1   0  12        7.16        5.70      0.50 o 
   2   0  12        0.04        0.26      0.15 o 
   3   0  12        0.42        0.32      0.27 o 
  -1   1  12        0.07        0.39      0.22 o 
   0   1  12        0.00       -0.04      0.19 o 
   1   1  12        5.23        5.69      0.52 o 
   2   1  12       19.72       18.61      0.71 o 
   3   1  12        0.13        0.23      0.27 o 
  -1   2  12        0.16        0.20      0.22 o 
   0   2  12        0.18        0.11      0.20 o 
   1   2  12        4.87        5.17      0.54 o 
   2   2  12        4.59        5.13      0.34 o 
   3   2  12        2.63        2.15      0.26 o 
   0   3  12        0.15        0.03      0.19 o 
   1   3  12        0.67        1.62      0.32 o 
   2   3  12        6.39        6.88      0.62 o 
   3   3  12        2.49        2.07      0.26 o 
   1   4  12        7.36        8.21      0.68 o 
   2   4  12        1.86        2.04      0.39 o 
   0  -1  13       59.42       65.84      2.92 o 
   1  -1  13        0.04        0.25      0.23 o 
   0   0  13        8.00       10.28      0.73 o 
   1   0  13       19.82       22.27      1.20 o 
   2   0  13        0.24        0.35      0.22 o 
   0   1  13       13.05       14.33      0.91 o 
   1   1  13       13.10       13.49      0.88 o 
   2   1  13        5.30        5.41      0.57 o 
   0   2  13        1.18        1.62      0.35 o 
   1   2  13       15.17       14.41      0.92 o 
   2   2  13        1.03        1.70      0.37 o 
   1   3  13        0.48       -0.06      0.23 o 
                                                 
